# Supplementary material for: Temporal Course of Plasma Trimethylamine N-Oxide (TMAO) Levels in ST-Elevation Myocardial Infarction
Source: J Clin Med. 2021 Dec 1;10(23):5677. doi: 10.3390/jcm10235677 (PMC8658331; doi:10.3390/jcm10235677)
Supplement: Supplementary file 1 [file jcm-10-05677-s001.zip]

Archive with 1 entries (1 files):
- jcm-1458139-SI.pdf
